# Supplementary material for: The nuclease EXO1 promotes genomic instability by degrading nascent DNA in BRCA-proficient cells
Source: Nat Commun. 2026 Feb 25;17:3169. doi: 10.1038/s41467-026-69981-1 (PMC13046728; doi:10.1038/s41467-026-69981-1)
Supplement: Supplementary file 4 — Source Data [file 41467_2026_69981_MOESM4_ESM.xlsx]

## Sheet: 1C
BrdU Comet HeLa EV EXO1 D173A OE HU
EV -HU	EV +HU	EXO1 OE -HU	EXO1 OE +HU	D173A OE -HU	D173A OE +HU		Table Analyzed	BrdU Comet HeLa EV EXO1 D173A OE HU		Table Analyzed	BrdU Comet HeLa EV EXO1 D173A OE HU		Table Analyzed	BrdU Comet HeLa EV EXO1 D173A OE HU
0.019439	0	0.132204	4.30958	0	0.012606
0.278882	0.207189	0.76128	5.00229	0.465662	0.162496		Column B	EV +HU		Column D	EXO1 OE +HU		Column F	D173A OE +HU
0.377778	0.224482	0.792937	5.72954	0.573667	0.250425		vs.	vs.		vs.	vs.		vs.	vs.
0.72741	0.437815	0.970142	7.83146	0.688667	0.465619		Column A	EV -HU		Column C	EXO1 OE -HU		Column E	D173A OE -HU
1.09825	0.653827	1.53723	8.01703	1.19026	2.00241
1.10447	0.662149	1.76657	10.2047	1.37648	2.11844		Mann Whitney test			Mann Whitney test			Mann Whitney test
1.32179	1.3528	1.79588	10.7064	1.53218	2.17349		P value	0.1691		P value	<0.0001		P value	0.0141
1.39711	1.481	2.40822	10.849	1.96645	2.31151		Exact or approximate P value?	Approximate		Exact or approximate P value?	Approximate		Exact or approximate P value?	Approximate
1.41362	1.49622	2.55918	10.9913	2.08403	2.7518		P value summary	ns		P value summary	****		P value summary	*
1.61495	1.54113	2.75128	11.0176	2.09164	2.98968		Significantly different (P < 0.05)?	No		Significantly different (P < 0.05)?	Yes		Significantly different (P < 0.05)?	Yes
1.83567	2.17463	2.94584	11.2627	2.13126	3.61122		One- or two-tailed P value?	Two-tailed		One- or two-tailed P value?	Two-tailed		One- or two-tailed P value?	Two-tailed
2.02004	2.30313	2.96401	12.0248	2.38374	4.04537		Sum of ranks in column A,B	11303 , 12133		Sum of ranks in column C,D	8092 , 15779		Sum of ranks in column E,F	9829 , 12537
2.70259	2.78435	3.91502	12.4859	2.70169	4.1427		Mann-Whitney U	5198		Mann-Whitney U	1987		Mann-Whitney U	4473
2.7354	2.85249	3.95074	12.7105	2.97804	4.21468
2.7723	3.08892	3.96079	12.7117	3.1013	4.55484		Difference between medians			Difference between medians			Difference between medians
2.77461	3.63569	4.07172	13.106	3.77582	4.86283		Median of column A	9.442, n=110		Median of column C	11.06, n=110		Median of column E	9.460, n=103
3.13953	3.87563	4.159	14.4503	3.86522	4.94904		Median of column B	11.55, n=106		Median of column D	24.99, n=108		Median of column F	11.73, n=108
3.60369	3.90694	4.26545	14.4882	3.91858	5.10335		Difference: Actual	2.109		Difference: Actual	13.93		Difference: Actual	2.268
3.7115	4.25427	4.40608	14.8075	3.92016	5.25001		Difference: Hodges-Lehmann	1.247		Difference: Hodges-Lehmann	13.06		Difference: Hodges-Lehmann	2.332
3.90709	4.46209	4.54233	15.2759	3.96803	5.39959
4.40877	4.66654	4.73932	15.4963	4.06562	5.5278
4.42674	4.7932	5.02645	16.454	4.09749	6.03523
4.42806	4.88066	5.09733	16.6215	4.4984	6.09031
4.44233	5.03247	5.40552	17.4953	4.56142	6.57904
4.61962	5.48712	5.55543	17.5058	4.72167	6.6753
4.70803	5.77373	5.61057	18.134	4.78271	7.06417
4.73412	5.98129	6.05739	18.7725	4.90629	7.35676
4.79574	6.05475	6.49772	19.2912	4.95077	7.4027
5.04685	6.08219	6.58202	19.4346	5.00022	7.59532
5.14994	6.30468	6.59018	19.4398	5.17059	7.79023
5.29753	6.31226	6.75843	19.5714	5.65321	7.97841
5.33035	6.56524	6.88464	19.7421	5.67374	8.06666
5.90305	6.72483	7.18511	20.2622	5.68567	8.18333
5.90612	7.48276	7.25896	20.4249	6.1689	8.40493
5.97329	7.74314	7.32584	20.6318	6.32121	8.54804
6.18441	7.85867	7.45623	20.8166	6.44388	9.09957
6.32431	8.13877	7.57115	21.3586	6.71553	9.67782
6.57036	8.62928	7.7267	21.5885	6.93992	10.2246
6.57414	8.75359	7.86963	21.6929	7.07296	10.2805
6.70299	9.11013	7.96318	21.7556	7.12919	10.3136
6.71319	9.14933	8.32971	21.8292	7.46635	10.4223
6.8026	9.2382	8.59323	21.9413	7.52907	10.5191
6.88136	9.83761	9.06416	21.9777	8.47652	10.5295
7.21602	10.0621	9.06618	22.8261	8.48089	10.7593
7.26132	10.1594	9.15242	22.8365	8.67221	10.7695
7.51751	10.4039	9.53358	22.9232	8.74691	10.815
7.76128	10.6025	9.94868	23.4435	8.82463	10.8261
7.90292	10.6091	10.235	23.4478	9.07778	10.8435
8.07562	10.6378	10.3061	23.5128	9.2121	11.0651
8.65928	10.6694	10.4223	23.6154	9.36017	11.3848
8.79179	11.1607	10.4869	23.6334	9.41729	11.408
9.09883	11.225	10.5869	23.8859	9.46047	11.5541
9.12762	11.5251	10.694	24.5405	9.47453	11.5769
9.19527	11.5776	11.0233	24.9729	9.73511	11.678
9.23364	11.7463	11.0476	25.0159	10.1332	11.7799
9.65087	11.9158	11.0768	25.466	10.1349	12.6044
9.90823	12.0145	11.1202	25.467	10.1938	12.9023
10.0119	12.0776	11.1456	25.5094	10.208	12.906
10.139	12.1838	11.4911	25.981	10.2273	13.1249
10.4797	12.2475	11.6862	26.2099	10.2745	13.2809
10.5159	12.3351	11.7995	26.5951	10.3181	13.5341
10.9831	12.3467	11.9172	27.2799	10.4927	13.6694
11.0376	12.5919	12.2829	27.7792	10.525	13.7483
11.3102	12.696	12.4446	28.1849	11.2946	13.8311
11.3669	13.3477	12.6674	28.2341	11.3188	13.8334
11.3889	13.3841	12.7811	28.2684	11.5429	13.8782
11.5712	13.3947	12.9777	28.2686	11.9539	14.116
11.6869	13.7705	13.0295	28.6999	11.9811	14.3017
11.7969	14.0689	13.5977	28.7906	12.0291	14.508
11.9136	14.1489	13.9869	29.0101	12.3119	14.8609
12.1254	14.1799	14.4728	29.064	12.4181	14.9667
12.1267	14.3415	15.5735	29.2237	12.737	15.0928
12.3162	14.4372	15.7616	29.2421	12.7807	15.1653
12.6329	14.4419	15.8086	29.3838	12.901	15.3564
12.7261	14.4556	15.8135	29.4636	12.9581	15.5226
12.9532	14.4878	15.9245	30.0771	13.0457	15.6034
12.9807	14.7787	15.9934	30.0998	13.832	15.9679
13.1423	14.8902	16.1337	30.718	13.9941	16.662
13.1449	15.227	16.1571	30.8271	14.2484	16.8315
13.1932	15.6347	16.395	31.0396	15.013	17.2737
13.31	15.7565	16.4955	31.0517	15.6773	17.4609
13.4098	15.7658	16.8242	31.7816	15.8292	17.5943
13.7957	16.1564	17.1129	31.8336	17.1676	17.8268
14.1863	16.3036	17.1159	32.1048	17.4943	18.1389
14.3279	16.9838	17.1306	32.4989	18.1113	18.3723
14.9551	17.0186	17.3538	32.6136	18.5396	18.6649
15.1996	17.2064	18.1324	32.7746	19.6769	19.457
15.3127	17.2949	18.5178	32.8939	20.0617	19.6974
15.89	17.3335	18.8571	35.3135	20.2357	19.7101
16.0294	17.4788	19.7091	36.0293	20.2897	20.3679
16.1597	17.862	19.8339	36.0751	21.9308	20.4543
16.6348	18.5325	19.8737	36.4243	21.9791	20.4817
16.8052	19.651	19.8948	37.6523	22.0883	21.0505
16.9227	19.8805	20.3364	37.8427	23.2369	21.0583
17.4945	19.8897	21.7158	37.8872	23.4123	21.1239
18.1728	20.4898	22.0824	38.3302	23.7483	21.3626
18.585	20.5447	22.6497	38.5782	24.1548	21.958
18.9328	20.6065	23.6959	40.603	24.6053	22.2795
18.9346	21.8651	24.5636	40.7738	25.9956	23.3451
19.5426	22.6607	25.5462	41.7925	26.5819	23.4759
19.5933	23.6703	26.5246	42.601	27.5561	23.9075
20.0206	23.9706	27.8036	43.4668	27.8145	23.9574
20.1288	25.8669	28.4102	44.0699	41.9602	24.1293
21.5904	26.4582	29.4241	45.5738		26.0509
22.9691	33.0008	31.256	48.8832		27.8624
23.5804	33.7849	31.9982	51.669		29.5516
23.84		32.2582	51.9146		30.5537
28.1606		34.9831	55.8779		38.1311
28.8539		36.168
33.1601		36.771

## Sheet: 1E
BrdU Comet U2OS EV PPOE EXO1 D173A HU
EV -HU	EV +HU	EXO1 OE -HU	EXO1 OE +HU	D173A OE -HU	D173A OE +HU		Table Analyzed	BrdU Comet U2OS EV PPOE EXO1 D173A HU		Table Analyzed	BrdU Comet U2OS EV PPOE EXO1 D173A HU		Table Analyzed	BrdU Comet U2OS EV PPOE EXO1 D173A HU
0.015209	0	0.762705	5.79148	0.011719	0.003533
0.29286	0	1.01716	7.56254	0.012091	0.091437		Column B	EV +HU		Column F	EXO1 OE +HU		Column H	D173A OE +HU
0.335919	0	1.39041	7.77177	0.054806	0.212755		vs.	vs.		vs.	vs.		vs.	vs.
0.36331	0.023757	1.54321	8.73163	0.541187	0.430105		Column A	EV -HU		Column E	EXO1 OE -HU		Column G	D173A OE -HU
0.430151	0.046153	1.97885	10.6561	0.865001	1.03279
0.449965	0.060879	2.1047	11.7967	0.899075	1.24365		Mann Whitney test			Mann Whitney test			Mann Whitney test
0.991012	0.111979	2.37943	12.6643	1.09745	1.27559		P value	0.2691		P value	<0.0001		P value	0.7726
1.06971	0.134454	2.43645	12.702	1.21785	1.35431		Exact or approximate P value?	Approximate		Exact or approximate P value?	Approximate		Exact or approximate P value?	Exact
1.3333	0.404122	2.67439	12.8481	1.5436	2.60935		P value summary	ns		P value summary	****		P value summary	ns
1.74027	0.420475	2.77175	13.1172	1.58854	3.62149		Significantly different (P < 0.05)?	No		Significantly different (P < 0.05)?	Yes		Significantly different (P < 0.05)?	No
1.94295	0.694416	2.785	13.6547	1.91026	4.43276		One- or two-tailed P value?	Two-tailed		One- or two-tailed P value?	Two-tailed		One- or two-tailed P value?	Two-tailed
2.12192	0.698857	3.62892	13.7997	2.12099	4.73957		Sum of ranks in column A,B	12009 , 11427		Sum of ranks in column E,F	8044 , 15392		Sum of ranks in column G,H	10627 , 11318
2.18092	0.914937	3.69971	13.931	2.17252	4.82334		Mann-Whitney U	5322		Mann-Whitney U	1939		Mann-Whitney U	5323
2.43721	1.4353	3.71122	14.1221	2.19182	4.93902
2.57119	1.52478	4.24739	14.4529	2.65362	4.9715		Difference between medians			Difference between medians			Difference between medians
2.72245	1.88951	4.35884	14.6957	3.42011	5.099		Median of column A	11.02, n=106		Median of column E	12.05, n=110		Median of column G	14.66, n=100
2.84338	2.0071	4.48188	14.7974	3.97112	5.635		Median of column B	10.47, n=110		Median of column F	20.90, n=106		Median of column H	13.65, n=109
3.34631	2.19249	4.74275	14.8617	5.64353	5.65205		Difference: Actual	-0.5478		Difference: Actual	8.846		Difference: Actual	-1.008
3.35583	2.23526	5.27349	15.4896	5.79845	6.61989		Difference: Hodges-Lehmann	-1.405		Difference: Hodges-Lehmann	10.28		Difference: Hodges-Lehmann	-0.3562
3.37414	2.45037	5.42493	15.7234	6.13362	6.63671
3.97741	2.50447	5.58852	15.8714	6.31669	6.7357
4.40778	2.51733	5.65006	15.9953	6.84504	6.80011
5.14521	2.59111	5.67406	16.1066	6.87647	6.94301
5.29603	2.80558	5.80051	16.4315	7.32876	7.0137
5.84719	3.0151	5.84149	16.5425	7.48994	7.23597
6.13739	3.25583	5.91564	16.6696	7.53202	7.3689
6.18851	3.34997	6.78829	16.8188	7.53479	7.48437
6.35231	3.41549	7.25755	17.0149	7.61739	7.81979
6.58154	3.49874	7.36961	17.445	7.82883	7.99783
6.69111	3.52439	7.47044	17.4817	8.47544	8.18623
6.77287	3.73488	7.71456	17.6507	8.69455	8.93667
6.87233	4.52941	7.76929	17.6553	8.96598	9.02859
6.96548	4.57798	8.0433	17.9634	9.25369	9.08671
7.14039	4.71968	8.15234	18.0219	9.56417	9.23972
7.3133	4.72234	8.54697	18.3461	9.57898	9.51032
7.3673	4.74756	8.56507	18.577	9.75815	9.52929
7.48399	4.87301	8.65395	18.9246	10.0852	9.72843
7.76248	5.11555	8.72879	18.9432	10.2997	9.80572
7.90776	5.35223	8.78766	18.9686	10.6326	9.81509
8.04943	5.45439	9.40229	19.4243	10.6653	9.82041
8.05242	5.84498	9.46739	19.5221	10.9871	10.0221
8.26707	6.22667	9.49802	19.8482	11.5524	10.2567
8.49497	6.70826	9.68162	19.967	12.1278	10.2634
9.41511	7.40285	9.76733	20.1328	12.8638	10.4591
9.79219	8.28754	9.94454	20.1696	12.9647	10.7366
10.0015	8.32132	10.1219	20.3847	13.2418	11.2523
10.1068	8.53768	10.2324	20.5209	13.3074	12.252
10.3311	8.63072	10.7202	20.5897	13.5659	12.2542
10.4717	8.66604	10.9531	20.5988	14.1429	12.7796
10.4735	8.9896	11.0596	20.6162	14.6196	12.8861
10.7704	9.53151	11.2245	20.7486	14.6974	13.0591
10.9392	9.62008	11.3172	20.7937	14.7501	13.1029
10.9579	10.0302	11.3359	20.8244	14.8297	13.493
11.0827	10.3266	11.433	20.9684	15.2814	13.5552
11.2133	10.3433	11.9217	21.5524	15.8434	13.6501
11.5246	10.6016	12.1791	21.9592	15.8901	13.6823
11.8242	11.0241	12.1863	23.2976	16.3306	14.0997
12.0338	11.5823	12.3268	23.4294	16.3647	14.4011
12.371	12.2664	12.4281	23.5481	16.4349	14.4222
12.4992	12.4816	12.836	23.5599	16.623	14.6904
12.9617	12.7282	12.9551	23.5818	16.9105	14.9017
13.5695	12.8207	13.0929	23.771	16.9702	15.0413
14.6829	13.0539	13.4931	23.991	17.0625	15.4054
14.9404	13.1383	13.6289	24.267	17.2145	15.4133
14.9851	13.2262	13.6653	24.3312	17.2934	16.3175
15.3839	13.2808	13.8905	24.4753	17.3288	16.5212
16.2133	13.5837	14.221	24.57	17.4539	16.7971
16.6234	14.1257	14.3704	25.3201	17.7957	17.373
16.8909	14.2784	14.699	25.6143	18.0443	17.4008
16.9022	15.4233	14.821	25.7426	18.4938	17.4848
17.0976	16.0429	15.1418	25.8306	19.4959	17.5499
17.7138	16.123	15.2709	25.8852	20.0789	17.5561
17.7458	16.3665	15.4109	26.2883	20.1349	17.5915
17.8535	16.4747	15.4318	26.3414	20.5826	17.8926
17.8991	16.67	15.7856	26.3991	22.2654	18.0486
18.4601	16.7011	15.9626	26.6481	22.348	18.1553
18.7798	16.815	15.9711	26.7177	23.473	18.2815
19.9306	17.2195	16.1795	27.1591	24.3772	18.3157
20.0164	17.3619	16.1993	27.9719	24.7686	18.3452
20.3846	17.4498	16.3465	28.3108	26.3087	18.4523
20.6642	19.0807	16.4955	28.8317	26.8181	18.609
21.1151	19.1028	16.5668	28.933	27.0882	19.1611
21.4123	19.1956	16.738	29.0079	27.3874	19.4294
21.7087	19.3476	17.8218	29.2006	28.4114	19.6713
22.211	19.3919	17.9846	29.3493	28.6671	19.8856
22.9516	20.0042	18.1981	29.972	28.8782	20.2337
23.2558	20.4748	18.3705	30.2728	29.6475	20.9336
23.422	20.7098	18.4592	30.6962	29.8984	22.373
23.6233	21.1821	18.5178	31.2903	30.896	22.8591
24.1726	21.5287	18.8483	31.3088	30.9227	23.1594
24.4117	21.7147	19.1478	32.2149	31.3297	24.3806
25.1957	22.0029	19.3308	32.5909	34.3363	24.8793
25.4884	22.2314	19.6066	32.7515	34.9679	25.2478
25.5525	22.2685	19.98	32.8812	35.1073	25.5173
27.3831	22.8155	20.3702	33.1548	36.4551	25.9972
28.1897	23.5279	20.656	33.481	38.6388	26.4665
29.0098	23.9411	20.7927	34.6169	39.8443	26.5638
29.2528	24.0564	21.0391	35.0648	40.8738	26.8963
29.8234	24.7188	21.1797	36.1595	41.5183	26.9988
30.401	25.1608	21.444	37.2277	42.7356	28.0679
33.7638	25.7124	21.929	38.41		28.3557
34.9443	25.8761	22.1062	39.7634		30.6798
36.0838	28.3032	22.5829	43.5558		31.0248
37.5515	29.2898	23.69	43.7018		31.709
38.4382	31.1671	23.8753	45.8439		34.3526
41.9034	31.321	25.2949	48.9034		34.7711
	31.4323	26.1332			35.6867
	31.5796	27.5402			35.9975
	32.3615	30.8058			36.9087
	33.5161	33.7309

## Sheet: 1F
BrdU Comet HeLa EV PPOE EXO1 D173A cis
EV -cis	EV +cis	PPOE -cis	PPOE +cis	EXO1 OE -cis	EXO1 OE +cis	D173A OE -cis	D173A OE +cis		Table Analyzed	BrdU Comet HeLa EV PPOE EXO1 D173A cis		Table Analyzed	BrdU Comet HeLa EV PPOE EXO1 D173A cis		Table Analyzed	BrdU Comet HeLa EV PPOE EXO1 D173A cis		Table Analyzed	BrdU Comet HeLa EV PPOE EXO1 D173A cis
0.375814	2.98246	1.61087	3.13873	0.011802	6.23796	1.04176	1.04555
1.28614	3.04664	1.91702	5.23217	0.038452	6.44491	1.32578	1.06679		Column B	EV +cis		Column D	PPOE +cis		Column F	EXO1 OE +cis		Column H	D173A OE +cis
1.30039	3.26485	2.31749	9.06015	0.440148	6.52705	3.33195	2.42325		vs.	vs.		vs.	vs.		vs.	vs.		vs.	vs.
1.60472	4.70644	2.42569	9.4381	0.945225	7.03668	3.50066	2.69316		Column A	EV -cis		Column C	PPOE -cis		Column E	EXO1 OE -cis		Column G	D173A OE -cis
2.48257	6.01181	2.71881	11.4221	0.945901	8.17502	4.03117	3.82555
2.71097	6.09044	3.12675	11.5498	1.75204	9.80262	4.23702	3.93871		Mann Whitney test			Mann Whitney test			Mann Whitney test			Mann Whitney test
2.97313	6.13206	3.3615	13.2185	2.457	9.83219	4.33699	4.04799		P value	0.2681		P value	<0.0001		P value	<0.0001		P value	0.2926
3.18198	6.19547	4.47225	13.394	2.7636	9.94367	4.66146	4.68211		Exact or approximate P value?	Approximate		Exact or approximate P value?	Approximate		Exact or approximate P value?	Approximate		Exact or approximate P value?	Exact
4.14892	6.44934	4.64629	13.6117	3.03749	10.0204	4.71388	4.69782		P value summary	ns		P value summary	****		P value summary	****		P value summary	ns
4.39839	6.71323	5.9395	13.8112	3.4809	10.046	4.73021	4.95893		Significantly different (P < 0.05)?	No		Significantly different (P < 0.05)?	Yes		Significantly different (P < 0.05)?	Yes		Significantly different (P < 0.05)?	No
4.6239	6.92836	6.13402	14.5739	3.68005	10.3404	6.5256	5.30945		One- or two-tailed P value?	Two-tailed		One- or two-tailed P value?	Two-tailed		One- or two-tailed P value?	Two-tailed		One- or two-tailed P value?	Two-tailed
4.81215	6.98349	6.29577	14.6148	4.1089	10.3756	6.57504	5.62242		Sum of ranks in column A,B	10766 , 9940		Sum of ranks in column C,D	8601 , 14619		Sum of ranks in column E,F	8200 , 12915		Sum of ranks in column G,H	11014 , 11141
4.94303	7.01238	6.57952	14.909	4.32951	10.9665	6.59649	5.81255		Mann-Whitney U	4687		Mann-Whitney U	2496		Mann-Whitney U	2947		Mann-Whitney U	5036
5.1352	7.01729	6.67707	14.9165	4.38826	11.2044	6.87474	5.8757
5.33999	7.13073	6.78807	15.086	4.63881	11.675	6.93126	6.70033		Difference between medians			Difference between medians			Difference between medians			Difference between medians
5.99891	7.51698	6.9924	15.3018	5.27892	11.755	7.36569	6.87519		Median of column A	15.30, n=101		Median of column C	17.13, n=110		Median of column E	14.47, n=102		Median of column G	16.21, n=100
6.58496	7.5496	7.01548	15.9143	5.62129	11.9717	7.82786	6.87529		Median of column B	14.23, n=102		Median of column D	27.07, n=105		Median of column F	20.80, n=103		Median of column H	14.90, n=110
6.63093	7.98576	8.08239	16.0551	5.76016	12.8052	8.1291	7.12042		Difference: Actual	-1.068		Difference: Actual	9.94		Difference: Actual	6.324		Difference: Actual	-1.313
7.25586	8.29603	8.67062	16.8351	5.89392	12.9184	8.22047	7.30931		Difference: Hodges-Lehmann	-1.367		Difference: Hodges-Lehmann	10.48		Difference: Hodges-Lehmann	7.49		Difference: Hodges-Lehmann	-1.234
7.35468	8.31351	9.38376	17.1562	6.19004	13.2945	8.56878	7.77195
7.55206	8.3568	9.76916	17.1928	6.46935	14.0923	8.75706	7.85208
7.57851	8.46563	9.93096	18.3129	6.94043	14.3353	8.85842	7.94973
8.63548	8.46759	10.1451	18.5386	7.02642	14.6449	8.95341	8.26504
8.80922	8.72697	10.4992	18.9791	7.17381	14.7165	8.96595	8.321
9.24803	8.82764	10.9058	20.0736	7.57395	14.7353	8.97326	8.46238
9.68364	8.86437	10.9437	20.2424	7.96633	14.9706	9.20433	8.73898
9.92076	9.24836	11.2076	20.3399	8.10409	15.0177	9.20762	8.93825
10.0235	9.29404	11.511	21.2563	8.37929	15.5475	9.41651	9.10963
10.0691	9.40231	11.5383	21.4923	8.47867	15.6091	9.44388	9.29253
10.2663	9.57619	12.3509	21.6386	8.51678	15.7843	9.53577	9.30613
10.2973	9.61453	12.5361	21.7133	8.72234	15.968	9.67001	9.54449
10.6037	9.85568	12.6011	22.0557	9.1576	17.0899	9.83413	9.85228
10.6799	9.90385	12.6494	22.5073	9.78749	17.3214	10.6758	9.97488
11.0238	10.4941	12.6902	22.5952	9.94541	17.3633	10.7396	10.1339
11.1491	10.8383	12.8392	22.8637	10.3644	17.4011	10.8478	10.5298
11.2951	10.8749	13.0781	23.3575	10.755	17.7423	10.8566	10.7277
11.6206	11.0583	13.1145	23.5637	10.9019	18.0537	11.0719	10.9735
11.8264	11.1047	14.263	23.7211	10.9914	18.38	11.5828	11.2756
12.1268	11.2669	14.2775	23.7376	11.2025	18.5603	11.7952	11.3364
12.2588	12.1031	14.3356	23.9042	11.213	18.8247	12.8362	11.5719
12.9597	12.3803	14.4182	23.9486	11.8241	19.0467	12.8842	11.6448
13.3516	12.6432	14.7706	24.0447	11.8585	19.3538	13.7278	12.5723
13.4953	12.9098	15.0894	24.347	12.0184	19.463	13.8066	12.7037
14.4174	12.9127	15.1373	24.9448	12.0237	19.7637	13.9756	12.7885
14.4504	13.0555	15.3316	24.9537	12.2285	19.7711	14.1355	12.8077
14.5018	13.3184	15.4002	24.9971	13.1057	20.122	15.7979	12.8496
14.958	13.3444	15.7607	25.013	13.4102	20.2308	15.8496	12.9867
15.1359	13.4859	16.0811	25.3167	13.7718	20.3588	16.0604	13.5174
15.1412	13.7734	16.1163	26.318	14.1451	20.4834	16.1021	13.6308
15.2039	13.8419	16.5453	26.5946	14.1634	20.5133	16.1042	13.8072
15.3007	14.1737	16.6037	26.6558	14.4728	20.7415	16.3208	14.1162
15.9676	14.2926	16.6281	26.7773	14.4768	20.7991	16.5767	14.2371
16.1258	14.3309	17.0169	27.0709	14.5356	21.0209	16.6941	14.3096
16.7803	14.4448	17.0185	27.2307	14.5456	22.1786	16.9661	14.6738
16.962	14.4536	17.1105	27.4986	14.5925	22.2641	17.0833	14.8295
17.2346	14.6313	17.1523	27.6842	14.9133	22.3461	17.4106	14.9693
17.3317	15.0775	17.2454	28.0807	14.9879	22.4194	17.7467	15.1178
17.7684	15.1065	17.3234	28.6002	15.3891	22.6645	17.8463	15.1379
17.8064	15.3101	17.4977	29.6432	15.7513	22.8363	18.0217	15.4574
17.8363	15.482	17.5224	29.9882	15.873	22.9443	18.1071	15.5125
18.0003	15.671	17.7597	30.0207	16.0619	23.2225	18.1884	15.7895
18.6101	15.8682	17.949	30.0937	16.1943	23.407	18.3379	16.0852
18.6543	16.1429	18.0989	30.1193	16.7181	23.5671	18.534	16.0929
18.9441	16.5674	18.1153	30.676	16.8349	23.7892	18.5733	16.117
19.1861	16.6692	18.1282	30.6846	17.1352	24.2285	18.8562	16.388
19.2485	17.0899	18.2088	30.8712	17.3791	24.2637	19.5975	16.5008
19.7301	17.1171	18.2978	30.9868	17.4438	24.4782	19.9	16.5315
19.8252	17.3697	18.9172	31.2461	17.6033	24.8157	20.9768	16.9555
19.9069	17.5015	19.0914	32.4352	17.842	24.9141	21.3057	17.1634
20.4576	17.6125	19.355	32.5549	17.8712	25.6384	21.4101	17.2954
21.4677	17.807	19.8343	32.7823	19.0333	26.8579	21.7462	17.3905
21.596	17.8561	19.8619	32.8845	19.1006	26.8694	22.1722	17.5953
22.6215	17.9421	19.9957	33.85	19.2424	27.1949	22.4691	17.8858
22.8476	18.0919	20.0357	33.8796	19.3274	27.8684	22.8008	17.8866
23.2984	18.0934	20.4944	33.951	19.3419	27.9591	22.8529	17.9428
23.3238	18.2271	20.6058	34.2827	19.3556	28.0969	23.4784	17.9755
23.3414	18.336	20.6708	34.3201	19.5845	28.4322	23.7578	18.4025
23.4215	18.3361	20.6988	34.9191	19.617	28.6877	24.0335	18.5173
23.5641	18.9405	20.8438	34.9654	19.6832	29.1531	24.3179	18.6608
23.9001	19.0618	21.5791	35.4721	20.5017	29.3442	24.5949	18.9531
24.4138	20.0007	22.1645	36.0293	22.1391	29.6306	25.2268	19.1525
25.0462	20.3258	22.548	36.2752	22.5913	29.6901	26.4622	19.3039
25.0785	20.568	22.7907	36.4589	22.6132	30.1965	26.5193	19.6091
26.3932	20.7675	23.1056	36.559	23.5444	30.4969	26.9461	19.7529
26.4764	20.848	23.1889	36.5827	23.7976	31.648	27.6787	19.9733
26.8529	21.6098	23.2508	36.6883	24.358	31.6827	28.0465	20.5895
27.8849	21.675	23.9945	36.8154	24.9039	33.1638	29.9397	20.7584
28.6426	21.9163	24.0351	36.8892	24.9397	33.4999	30.1221	20.7953
28.7187	22.3232	24.1949	37.6537	25.6988	34.3722	31.7046	21.2345
29.9039	23.8375	24.2591	37.8283	26.531	34.6012	31.8818	21.479
30.075	24.1356	25.0877	38.0889	27.1045	35.2938	32.144	21.9939
30.318	25.5371	25.5047	38.5766	27.3078	35.3133	32.7804	22.0225
33.9157	27.0339	25.5434	38.7165	27.6192	35.3157	33.4299	22.5137
34.7461	28.0139	25.6787	39.1107	29.3249	36.3587	33.8462	22.7306
35.3401	28.6539	26.4747	40.1867	29.8419	37.0643	34.2999	22.7422
35.6232	29.2782	26.689	40.9215	29.9859	38.7208	36.103	23.8538
37.1621	29.8094	26.9227	41.3239	30.2413	38.9167	37.0883	24.1278
39.287	29.893	27.2828	44.5686	31.376	38.9536	40.2866	24.1532
41.6719	30.2551	27.3224	45.6078	31.7601	39.8485	42.5769	25.5547
43.197	33.9068	27.8914	47.7711	34.4157	41.8953	45.5639	25.8146
47.1964	38.4824	27.9582	47.8735	35.2693	46.239		26.1906
	39.6732	28.0361	52.8088	37.0173	48.9401		28.082
		28.763	54.5332		53.7404		32.898
		28.9537	56.2297				33.1041
		29.3964	62.0716				36.1647
		29.8425					37.8134
		30.294					38.732
		30.8701					38.7968
		35.1423					48.9892
		42.8539					53.2453

## Sheet: 1G
BrdU Comet U2OS EV PPOE EXO1 D173A cis
EV -cis	EV +cis	PPOE -cis	PPOE +cis	EXO1 OE -cis	EXO1 OE +cis	D173A OE -cis	D173A OE +cis		Table Analyzed	BrdU Comet U2OS EV PPOE EXO1 D173A cis		Table Analyzed	BrdU Comet U2OS EV PPOE EXO1 D173A cis		Table Analyzed	BrdU Comet U2OS EV PPOE EXO1 D173A cis		Table Analyzed	BrdU Comet U2OS EV PPOE EXO1 D173A cis
0.380155	1.64906	0.062071	10.2836	0.0355	3.33978	0.118569	0.05191
1.37153	2.39788	0.698369	11.3113	1.82772	9.28228	0.160182	3.02084		Column B	EV +cis		Column D	PPOE +cis		Column F	EXO1 OE +cis		Column H	D173A OE +cis
1.97609	2.70551	0.747382	11.8045	3.20091	9.41739	0.350495	3.45577		vs.	vs.		vs.	vs.		vs.	vs.		vs.	vs.
2.55694	3.63881	1.30165	11.8302	3.96985	9.71691	1.84442	4.42701		Column A	EV -cis		Column C	PPOE -cis		Column E	EXO1 OE -cis		Column G	D173A OE -cis
2.67402	6.17291	2.44459	11.8932	4.58167	10.6306	3.15577	4.62519
3.74215	6.72272	2.56586	11.8998	6.85818	10.7377	3.86895	4.9796		Mann Whitney test			Mann Whitney test			Mann Whitney test			Mann Whitney test
4.37903	7.13117	2.61483	12.0713	7.14533	10.8068	4.78799	4.9982		P value	0.1011		P value	0.0001		P value	<0.0001		P value	0.1125
4.9517	8.82623	2.74881	12.4922	7.84724	10.8171	5.92385	5.23984		Exact or approximate P value?	Approximate		Exact or approximate P value?	Approximate		Exact or approximate P value?	Approximate		Exact or approximate P value?	Approximate
4.99542	8.96856	4.25075	13.6566	7.88918	10.9451	6.75887	7.05913		P value summary	ns		P value summary	***		P value summary	****		P value summary	ns
5.53575	9.18226	4.41781	14.7116	7.93589	11.3395	7.44658	8.73684		Significantly different (P < 0.05)?	No		Significantly different (P < 0.05)?	Yes		Significantly different (P < 0.05)?	Yes		Significantly different (P < 0.05)?	No
5.92414	13.0215	4.42058	15.5008	8.35033	12.9516	7.67148	8.84569		One- or two-tailed P value?	Two-tailed		One- or two-tailed P value?	Two-tailed		One- or two-tailed P value?	Two-tailed		One- or two-tailed P value?	Two-tailed
6.12322	13.4483	6.38631	15.8483	8.5146	13.444	7.72574	8.91464		Sum of ranks in column A,B	10867 , 12138		Sum of ranks in column C,D	9642 , 13363		Sum of ranks in column E,F	8042 , 13903		Sum of ranks in column G,H	9888 , 11022
7.67319	13.7052	8.44482	16.5948	8.85277	13.4953	7.74006	9.71775		Mann-Whitney U	4981		Mann-Whitney U	3971		Mann-Whitney U	2891		Mann-Whitney U	4532
8.26741	14.6214	8.62661	17.0439	8.95678	13.5806	8.1999	10.2737
8.32007	14.7335	9.8355	17.3333	9.64043	13.5961	8.23472	10.9745		Difference between medians			Difference between medians			Difference between medians			Difference between medians
8.38454	16.0575	10.2798	17.5237	9.92174	14.4679	8.43924	11.2418		Median of column A	21.77, n=108		Median of column C	22.18, n=106		Median of column E	18.89, n=101		Median of column G	20.22, n=103
8.78701	16.5114	10.3258	17.7298	10.0042	15.0461	8.48962	12.0316		Median of column B	23.72, n=106		Median of column D	28.18, n=108		Median of column F	26.59, n=108		Median of column H	22.10, n=101
9.03495	17.0853	10.7822	17.8601	10.1601	16.2626	8.55554	13.272		Difference: Actual	1.945		Difference: Actual	6.004		Difference: Actual	7.706		Difference: Actual	1.877
9.32707	17.211	11.8634	17.8681	10.3146	16.6112	8.94182	13.3155		Difference: Hodges-Lehmann	2.217		Difference: Hodges-Lehmann	6.067		Difference: Hodges-Lehmann	8.357		Difference: Hodges-Lehmann	2.366
11.6043	17.4503	11.9185	18.2333	10.4601	16.7056	9.34307	13.3451
12.3346	18.0305	12.2762	18.629	10.4901	17.583	10.621	13.6996
12.8992	18.1203	12.5024	19.6233	10.7338	17.5887	11.4663	14.2385
13.2189	18.1968	12.9293	19.7231	11.045	17.9993	12.0828	15.1882
13.3163	18.3056	13.5277	20.1158	11.3876	18.1324	12.9312	15.1955
13.4198	18.5315	13.8064	20.19	11.9822	19.1602	13.1662	15.5585
14.0172	18.9583	13.8144	20.2398	12.5406	19.9849	13.1928	15.6325
14.7334	19.2238	14.3169	20.4284	12.6519	20.3694	13.2132	15.7158
14.8314	19.2389	14.6852	20.718	13.5638	20.5986	13.2253	15.8893
15.1694	19.3317	15.0467	22.0296	13.6881	20.779	13.8207	16.1249
15.2201	19.5547	15.0888	22.0458	13.8714	21.0357	14.1247	16.3114
15.6977	19.7924	15.1323	22.2437	14.0107	21.2253	14.2919	16.6519
15.7169	20.4767	15.6427	22.5918	14.5059	21.581	14.4978	17.2072
16.0491	21.118	15.9459	22.7332	14.9372	21.8029	14.5269	17.4965
16.2448	21.3818	16.0928	22.7495	15	22.0086	14.8134	18.0046
16.5511	21.4178	16.3681	22.9078	15.3336	22.2454	15.1985	18.1594
16.8692	21.4279	16.4734	23.0997	15.5852	22.6324	15.2957	18.3326
16.988	21.5453	16.7548	23.4345	15.6605	22.6653	15.3877	18.5783
17.1155	21.5575	17.6285	23.6322	15.9488	22.6775	15.4931	18.8779
17.5459	22.0299	17.6502	23.7798	16.1219	22.9551	15.6036	18.9116
17.7494	22.0925	17.9489	23.8689	16.1413	23.0041	16.5077	19.0189
17.9165	22.1055	18.0233	24.174	16.1958	23.3493	16.6265	19.1006
17.952	22.3155	18.1031	24.7482	16.2572	23.6239	16.6375	19.1585
18.5096	22.4082	18.5146	25.6131	16.7767	23.6315	17.0651	19.4962
19.174	22.6258	18.6308	25.6887	16.7792	24.303	17.7926	19.5314
19.2391	22.6374	19.2563	25.8785	17.2541	24.3294	18.0224	19.5817
19.3044	22.6594	19.4472	26.1891	17.4055	24.4006	18.5556	19.6498
19.618	22.8743	20.0098	26.2118	17.8036	24.7909	18.7827	19.8463
20.1141	22.9766	20.0127	26.9382	18.2979	25.1007	18.9553	20.6576
20.7501	23.0047	20.5761	27.108	18.4838	25.2463	19.4924	21.3858
20.991	23.0662	20.7178	27.2612	18.7593	25.2815	19.6044	21.8529
21.06	23.2619	21.9124	27.8202	18.888	25.5534	20.0937	22.0996
21.6878	23.5889	21.9685	27.8604	18.9754	25.6263	20.2226	22.3621
21.6995	23.6807	22.1721	27.9911	19.0429	25.998	20.2414	22.4231
21.7527	23.7497	22.1843	28.1021	19.0662	26.4047	20.4473	22.4261
21.7881	23.7966	22.3911	28.2621	19.0908	26.7824	20.7576	22.4566
22.008	23.835	22.4128	28.5134	19.4417	27.3187	21.1435	23.037
22.1819	23.8956	23.8899	28.6036	19.8901	27.3822	21.2316	23.6792
22.4352	24.0588	24.5883	28.6979	19.912	27.4137	21.3519	23.9918
22.6696	24.3033	24.7773	28.7277	20.1069	28.0266	21.6268	24.1123
22.7177	24.3967	24.8413	29.094	20.3874	28.1656	21.7457	24.5972
22.8035	24.6666	24.8739	30.3186	21.1434	28.3424	22.0338	24.8447
23.1321	24.7994	25.1287	30.552	21.1707	28.4853	22.1037	25.0011
23.1489	24.8051	25.3929	30.6593	21.4156	28.6645	22.3829	25.0124
23.2964	24.8151	25.4519	30.8541	21.7394	29.1119	22.7854	25.2032
23.4821	24.9347	25.5168	31.1668	21.9914	29.3998	22.9624	25.5192
23.9852	25.4882	25.7855	31.2032	22.1633	29.4417	23.1786	26.592
23.997	25.9021	27.3113	31.3163	22.2123	29.506	23.2279	26.7241
24.0638	26.022	27.8326	31.5264	22.2713	29.5485	23.3836	26.9052
25.1698	26.1218	27.8684	31.6342	22.4947	30.1398	23.6546	26.9179
25.4785	26.3588	27.886	32.0387	22.5176	30.6166	24.4628	27.6537
25.6958	26.5708	28.1099	32.1164	22.57	30.6665	24.6743	28.0334
26.5052	26.6051	28.3236	32.2765	22.6982	30.7482	24.8345	29.1124
26.5751	26.6825	28.7581	32.2793	22.843	31.6937	25.2428	29.4657
26.9279	26.7669	29.244	32.3207	23.5977	31.762	25.6816	29.9858
27.0181	27.1905	29.3528	32.4712	23.6754	32.1167	25.7648	30.0072
27.4797	27.3564	29.3993	32.7094	23.8089	32.2294	27.0853	30.0619
28.1772	28.0522	29.5141	32.7426	23.8166	32.5452	27.4117	30.5442
28.2413	28.5705	29.6549	32.9699	24.4465	32.5825	27.5384	30.6214
28.245	29.3315	30.1853	33.361	24.5547	32.5862	28.7782	30.7301
28.3767	29.4265	30.354	33.8294	25.1443	33.3906	28.8804	31.6169
29.7984	30.104	30.6278	33.9935	25.3622	33.4836	29.2943	31.7561
30.1932	30.5632	31.1581	34.1608	25.5543	33.9245	29.5162	31.9147
30.4951	30.5831	31.404	34.4578	25.6302	34.9092	29.6362	32.378
30.6989	31.8582	31.4736	35.8221	25.6623	35.1726	29.6988	32.6054
30.8604	32.0565	31.6886	36.5464	26.1004	35.2056	29.9075	32.6956
31.4113	32.2774	32.0375	36.6676	26.5865	36.6664	30.7575	33.7002
32.5395	32.6198	32.2346	36.9949	27.0456	36.9112	30.7615	34.1248
32.9644	32.9711	32.3742	37.3499	27.3159	38.2409	31.0874	34.8719
33.7025	33.794	32.8329	37.6663	27.564	38.4044	31.2031	35.5543
34.2049	34.5175	33.2375	38.3864	27.8672	38.9745	32.0901	36.1896
34.6931	34.5244	33.4052	38.7939	27.8998	39.6152	32.1993	36.7127
34.7521	34.6531	33.5948	39.1534	28.4742	40.6299	32.2491	36.8338
34.8723	34.8271	33.6789	39.6573	29.2704	41.1601	32.2589	36.9242
36.7337	35.1758	34.2655	39.8276	29.6919	41.253	32.2687	37.2448
36.976	35.8601	34.6609	39.9423	29.9918	41.4947	33.2445	39.3799
37.365	36.5734	34.7259	39.9826	33.1339	42.6068	33.4246	40.6867
38.5571	36.6377	36.0729	40.3604	34.7867	43.2168	37.6608	41.1266
38.9133	37.6595	36.3659	40.5053	38.055	44.4018	39.3867	42.193
40.0587	39.1198	36.5008	41.725	40.2726	45.0555	40.8875	43.2461
40.1707	39.1275	36.9825	42.1612	40.3271	46.033	41.5358	43.6889
40.2949	39.5377	39.1802	43.4871	45.0181	46.0774	42.4477	49.6694
40.7349	40.1225	40.5109	44.1407		46.2605	46.0017
41.8315	42.467	42.8182	44.4028		47.4561	47.9931
42.5347	47.1854	44.4867	44.9265		48.0413
43.0537	47.5406	47.585	46.8238		48.6086
44.53	55.5514	50.2385	46.8831		51.2422
45.3297			49.2829		56.708
55.104			53.6871		56.9654

## Sheet: Figure 2A
S1 Fiber HeLa EXO1 D173A OE HU
HeLa EV -S1	HeLa EV +S1	HeLa EXO1 OE -S1	HeLa EXO1 OE +S1	HeLa D173A OE -S1	HeLa D173A OE +S1		Table Analyzed	S1 Fiber HeLa EXO1 D173A OE HU		Table Analyzed	S1 Fiber HeLa EXO1 D173A OE HU		Table Analyzed	S1 Fiber HeLa EXO1 D173A OE HU
0.292229	0.810056	1.43314	0.488706	1.10779	0.8225
0.685185	0.181659	0.630058	0.429723	0.249335	0.357942		Column B	HeLa EV +S1		Column D	HeLa EXO1 OE +S1		Column F	HeLa D173A OE +S1
0.554717	0.256766	1.07721	0.597701	0.149461	1.45636		vs.	vs.		vs.	vs.		vs.	vs.
0.300897	0.273266	0.670732	1.15892	2.23118	0.20556		Column A	HeLa EV -S1		Column C	HeLa EXO1 OE -S1		Column E	HeLa D173A OE -S1
0.26459	0.166864	0.993127	3.01931	1.18582	0.886469
0.266238	0.283843	1.24698	3.05513	2.47926	2.37692		Mann Whitney test			Mann Whitney test			Mann Whitney test
0.562327	1.42268	5.18732	1.43692	1	1.46311		P value	0.54		P value	0.0025		P value	0.9177
1.90244	1.18505	1.98187	0.691943	0.654222	2.78433		Exact or approximate P value?	Exact		Exact or approximate P value?	Exact		Exact or approximate P value?	Exact
0.698189	2.64246	1.92878	0.444349	1.85106	0.202718		P value summary	ns		P value summary	**		P value summary	ns
0.440977	0.252446	1.05701	0.654964	0.893004	1.39515		Significantly different (P < 0.05)?	No		Significantly different (P < 0.05)?	Yes		Significantly different (P < 0.05)?	No
0.477457	0.592486	2.63774	1.41272	0.346863	0.651403		One- or two-tailed P value?	Two-tailed		One- or two-tailed P value?	Two-tailed		One- or two-tailed P value?	Two-tailed
0.277437	0.2714	0.548204	0.341909	3.20924	3.51033		Sum of ranks in column A,B	3784 , 3842		Sum of ranks in column C,D	4203 , 3057		Sum of ranks in column E,F	3882 , 4246
0.458537	1.84384	0.9447	0.537962	1.24604	1.12524		Mann-Whitney U	1768		Mann-Whitney U	1227		Mann-Whitney U	1991
0.294239	0.388179	2.93432	1.18131	1.8359	1.09091
0.24793	0.595527	1.71267	0.738174	1.0535	0.685891		Difference between medians			Difference between medians			Difference between medians
0.236616	0.690186	1.47885	0.798974	0.413065	0.815942		Median of column A	0.4410, n=63		Median of column C	1.076, n=60		Median of column E	1.053, n=61
0.469189	1.10515	1.20776	0.559184	1.16315	1.15725		Median of column B	0.5478, n=60		Median of column D	0.7117, n=60		Median of column F	1.077, n=66
0.329683	0.41925	1.11077	0.852626	5.59611	0.364336		Difference: Actual	0.1068		Difference: Actual	-0.3638		Difference: Actual	0.02313
0.966763	1.0922	2.04717	0.517341	0.353031	0.31051		Difference: Hodges-Lehmann	0.03588		Difference: Hodges-Lehmann	-0.3491		Difference: Hodges-Lehmann	0.01334
0.332999	0.899609	1.5208	1.15144	1.13997	3.69454
1.06585	0.706559	2.17736	0.953737	0.477912	0.228383
0.997831	1.08305	1.58986	0.233164	1.43231	1.37158
0.308621	0.71648	1.4498	0.39234	1.29825	0.305666
0.756983	0.63913	0.373308	0.174249	0.264957	2.20392
1.90588	0.580381	2.08802	0.355334	1.97817	3.81608
0.46304	0.420652	0.421976	0.428771	3.20573	1.67532
0.344132	0.361002	1.70308	3.34375	1.31024	1.16105
1.03768	0.157745	0.716688	1.44	0.223171	1.90529
0.604938	0.371014	1.50095	0.328114	2.32714	0.162537
0.427432	0.425267	0.895212	0.367666	1.08994	0.363778
0.26593	0.538598	0.30493	0.615984	1.21436	0.889344
0.375687	0.77521	4.1454	1.9561	0.790887	0.339292
1.44131	0.630638	1	0.381174	0.541877	0.612378
0.379217	0.265892	1.07385	0.731444	0.729927	1.65
0.86172	0.988095	1.42504	1.26956	0.620783	1.55862
1.99422	0.165009	0.144285	0.97974	0.367556	1.28452
0.226799	0.237758	1.03561	1.3615	2.44654	1.06234
2.31785	0.302265	0.876623	2.43818	0.556126	0.50798
0.383613	0.562347	3.91176	0.502575	0.309413	0.960472
1.03468	1.25428	0.958333	0.506699	1.97227	0.487967
0.693002	0.490404	1.46712	1.28731	0.837736	2.42553
0.378182	0.122506	0.333718	0.928439	2.29855	0.370044
0.225725	0.733615	3.20776	0.776657	3.8838	0.569726
0.58908	0.437229	0.801663	0.379429	0.551789	1.4868
0.20296	0.60166	0.69931	2.29425	1.20366	2.8406
0.478177	0.374566	4.49245	1.30677	0.442438	1.41475
0.469725	1.0273	0.32701	0.810723	4.16082	1.33073
0.32139	0.498851	0.645205	1.23865	0.783431	0.430201
0.245322	2.19163	1.03034	0.650759	5.45765	0.900391
0.726098	0.901961	0.824668	0.619549	2.1794	0.667001
0.328873	0.154726	3.34901	0.688525	0.291103	0.575934
0.313339	0.24571	0.448103	0.368421	1.46547	1.40156
0.417391	0.309609	1.02432	0.300997	0.361957	1.8724
0.354523	1.07508	1.98082	4.36833	0.774194	1.34202
0.607642	0.798177	0.396014	0.334148	0.314493	2.53996
0.184713	0.93643	0.387309	0.303347	0.864653	2.74678
0.720851	0.556978	3.15755	2.12174	2.02801	0.531169
1.13915	0.499038	1.57072	0.666667	0.429769	2.34571
0.857619	0.216424	0.477028	1.21671	1.33478	2.34683
0.364821	0.223871	1.05037	0.751468	0.460205	0.610831
0.449766				0.421292	0.365125
0.325165					1.53525
0.211416					1.67877
					0.595527
					0.462462
					0.216569

## Sheet: 2B
S1 Fiber U2OS EXO1 D173A OE HU
U2OS EV -S1	U2OS EV +S1	U2OS EXO1 OE -S1	U2OS EXO1 OE +S1	U2OS D173A OE -S1	U2OS D173A OE +S1		Table Analyzed	S1 Fiber U2OS EXO1 D173A OE HU		Table Analyzed	S1 Fiber U2OS EXO1 D173A OE HU		Table Analyzed	S1 Fiber U2OS EXO1 D173A OE HU
1.4358	1.26058	0.782123	0.965444	2.36106	1.31174
0.90932	1.0628	0.254321	1.16415	0.68546	1		Column B	U2OS EV +S1		Column D	U2OS EXO1 OE +S1		Column F	U2OS D173A OE +S1
1.15502	0.714683	1.03558	0.22395	2.09382	1.30955		vs.	vs.		vs.	vs.		vs.	vs.
1.12597	1.79303	0.732034	0.339197	0.765281	1.34979		Column A	U2OS EV -S1		Column C	U2OS EXO1 OE -S1		Column E	U2OS D173A OE -S1
1.1662	2.03137	0.332286	1.30966	0.619142	0.713033
1.44473	1.72645	0.677161	0.338039	0.920255	0.974584		Mann Whitney test			Mann Whitney test			Mann Whitney test
1.12451	2.26477	2.07925	0.362563	0.385292	1.66571		P value	0.9536		P value	0.0055		P value	0.6793
0.603584	0.295908	1.03143	1.41166	0.640043	0.666667		Exact or approximate P value?	Exact		Exact or approximate P value?	Exact		Exact or approximate P value?	Exact
1.41192	2.33157	1.39229	0.553009	1.37095	2.07426		P value summary	ns		P value summary	**		P value summary	ns
1.1773	0.625694	1.17502	0.36036	0.95339	1.52432		Significantly different (P < 0.05)?	No		Significantly different (P < 0.05)?	Yes		Significantly different (P < 0.05)?	No
2.66753	0.403689	0.787925	0.317656	0.814329	2.21611		One- or two-tailed P value?	Two-tailed		One- or two-tailed P value?	Two-tailed		One- or two-tailed P value?	Two-tailed
0.812468	0.642487	1.03525	0.330657	2.5	2.55904		Sum of ranks in column A,B	5095 , 5490		Sum of ranks in column C,D	5334 , 4119		Sum of ranks in column E,F	5261 , 5179
0.891156	0.827701	2.38535	0.315865	1.16296	0.945736		Mann-Whitney U	2610		Mann-Whitney U	1704		Mann-Whitney U	2486
0.561663	2.44118	0.549118	0.345185	0.555556	0.615768
0.586801	0.741379	0.433724	0.248688	1.42715	0.51497		Difference between medians			Difference between medians			Difference between medians
1.70351	0.681027	0.404329	0.597967	2.47208	0.369966		Median of column A	1.067, n=70		Median of column C	1.021, n=68		Median of column E	1.013, n=74
1.95538	2.01012	0.799624	1.45421	1.39107	1.77859		Median of column B	1.033, n=75		Median of column D	0.6208, n=69		Median of column F	1.058, n=70
0.877466	1.09208	3.16162	0.719706	2.12956	0.818396		Difference: Actual	-0.03364		Difference: Actual	-0.3999		Difference: Actual	0.0448
0.646753	0.68467	0.45256	1.50924	1.36455	0.998447		Difference: Hodges-Lehmann	0.005821		Difference: Hodges-Lehmann	-0.2918		Difference: Hodges-Lehmann	0.04574
0.903326	0.806775	4.0019	0.351675	2.70823	1.44625
1.06781	1.36	1.62808	0.54878	0.771698	0.487537
0.649688	1.2816	1.36762	1.86414	1.43507	1.2227
1.066	0.610636	3.77139	3.55124	2.99171	2.28996
0.527843	1.04049	1.34935	0.910828	0.463272	2.15155
1.09068	0.644938	0.300936	1.95238	2.13892	0.695431
1.33249	0.447956	4.48768	4.42505	2.36515	1.44444
0.93133	0.610636	0.458631	0.627774	1.02937	0.367387
0.970282	0.966667	0.596154	0.478448	0.36994	0.43254
0.511605	0.383912	1.54717	0.781911	0.764418	0.682301
2.12613	0.997124	0.637131	0.454458	0.962936	1.74229
1.07484	0.601241	0.61882	1.79647	0.761953	1.04898
1.2324	0.719567	2.59619	0.389881	0.733232	0.81746
0.96599	0.888	3.22996	0.451941	2.44195	2.66937
0.626819	1.2871	1.23538	0.493711	0.726447	0.597299
1.2963	2.00205	0.608954	0.567027	0.68629	0.832613
0.936599	1.37352	0.638585	0.872861	1.78856	1.44589
0.454215	1.12469	1.18165	0.376557	0.713836	2.32035
3.10495	0.527047	0.276596	0.358728	0.633724	2.6846
0.628362	1.03327	0.846284	0.851003	1.24441	2.27529
0.638373	1.52722	2.22151	0.682597	0.87013	1.62986
1.96506	1.0619	0.980529	0.33927	0.608949	0.996476
1.21335	2.41976	1.55971	0.354627	3.59558	1.06693
0.586676	2.55211	1.72807	0.328976	2.56194	1.35355
0.333004	1.54522	2.39227	0.249173	0.502188	0.566971
1.28125	0.687583	2.13322	0.351425	0.485477	0.522453
1.24027	2.57328	0.35906	0.298881	0.521066	3.5
2.00432	2.86085	0.292683	0.621581	1.76392	1.41537
3.17528	1.94091	1.47519	2.28387	1.05425	0.538889
0.556661	0.356669	0.28866	0.620798	3.01609	0.707357
0.0115953	3.70694	0.652018	1.25155	1.19565	1
0.942365	1.01255	1.94509	1.81447	1.16606	2.02249
0.567823	0.854814	0.578816	2.09614	1.04915	0.820359
1.53892	2.19956	0.917364	2.80879	0.884298	1.37318
3.58023	0.49108	1.27821	0.478067	1.89409	0.479409
0.342886	0.944629	2.52222	0.187608	0.918346	0.625571
1.30425	3.11392	0.354678	0.620248	0.460456	2.44114
3.32151	1.60855	2.48223	1.66108	0.996945	3.17391
0.560181	1.38024	1.37433	0.761111	0.417596	0.574706
0.858175	0.542293	0.310811	2.56923	2.18391	0.724085
3.7292	1.35681	0.70108	0.214165	0.605298	0.696108
0.679099	1.67463	0.947984	0.302004	2.5223	2.30838
3.46911	0.46132	0.649471	0.979036	0.402894	0.409771
1.25689	1.06618	2.88883	0.70068	1.25422	1.33549
1.22019	0.449825	0.699599	0.730114	0.723005	3
1.24419	0.964353	3.52193	4.01418	1.19643	3.16199
0.936893	0.628926	2.89745	0.597807	0.489426	2.49376
0.630288	1.03678	4.53966	2.28556	1.11434	1.27412
1.90771	0.43809	1.00996	2.30702	0.776882	0.585066
0.741168	0.520785		1.0552	1.81	0.672749
0.356784	0.924911			0.649721	0.774586
	1.18068			0.74307
	2.18865			2.2464
	0.567742			1.95849
	0.924911			1.24965
	1.4239

## Sheet: 2C
S1 Fiber HeLa EXO1 D173A OE cis
HeLa EV -S1	HeLa EV +S1	HeLa EXO1 OE -S1	HeLa EXO1 OE +S1	HeLa D173A OE -S1	HeLa D173A OE +S1		Table Analyzed	S1 Fiber HeLa EXO1 D173A OE cis		Table Analyzed	S1 Fiber HeLa EXO1 D173A OE cis		Table Analyzed	S1 Fiber HeLa EXO1 D173A OE cis
1.21155	1.7116	0.475478	0.454545	0.857623	1.86903
1.28376	1.24299	0.544845	0.563872	2.86649	3.52211		Column B	HeLa EV +S1		Column D	HeLa EXO1 OE +S1		Column F	HeLa D173A OE +S1
1.01432	0.407707	0.750361	1.3163	0.502703	4.86154		vs.	vs.		vs.	vs.		vs.	vs.
1.24218	3.12228	1.64862	0.391768	1.33415	3.075		Column A	HeLa EV -S1		Column C	HeLa EXO1 OE -S1		Column E	HeLa D173A OE -S1
1.11105	2.46748	1.0424	0.730599	1.13741	3.92482
0.97068	0.726673	1.34211	2.27287	0.650202	1.36501		Mann Whitney test			Mann Whitney test			Mann Whitney test
1.13786	1.41692	1.73627	0.201868	1.01468	0.131307		P value	0.9267		P value	0.0078		P value	0.7805
0.906346	1.28955	2.24175	1.93371	1.11952	0.825739		Exact or approximate P value?	Exact		Exact or approximate P value?	Exact		Exact or approximate P value?	Exact
1.39895	1.13776	2.47732	1.68085	0.831744	0.291107		P value summary	ns		P value summary	**		P value summary	ns
1.21878	0.512579	0.874305	1.55345	1.21659	5.66432		Significantly different (P < 0.05)?	No		Significantly different (P < 0.05)?	Yes		Significantly different (P < 0.05)?	No
1.63471	0.905468	1.47569	1.32908	2.48054	0.333693		One- or two-tailed P value?	Two-tailed		One- or two-tailed P value?	Two-tailed		One- or two-tailed P value?	Two-tailed
1.63248	0.50997	0.303159	1.91588	0.426868	2.43769		Sum of ranks in column A,B	4376 , 4535		Sum of ranks in column C,D	5626 , 3965		Sum of ranks in column E,F	5079 , 4791
0.533756	2.04455	1.17551	1	0.903297	1.17887		Mann-Whitney U	2189		Mann-Whitney U	1754		Mann-Whitney U	2378
1.22259	0.384807	0.573368	0.897059	2.14228	0.969751
0.3626	1.98512	2.19942	1.30534	2.00915	1.045		Difference between medians			Difference between medians			Difference between medians
0.903704	2.15529	0.52887	0.414611	1.56336	1.41405		Median of column A	1.210, n=65		Median of column C	1.259, n=72		Median of column E	1.334, n=73
1.16523	2.21702	1.66667	1.26084	1.31224	0.245013		Median of column B	1.202, n=68		Median of column D	0.8461, n=66		Median of column F	1.365, n=67
1.48127	1.25405	0.246539	0.565144	3.40943	2.24566		Difference: Actual	-0.008424		Difference: Actual	-0.4127		Difference: Actual	0.03086
1.51371	1.16174	2.34568	0.913148	2.20947	0.677024		Difference: Hodges-Lehmann	-0.01113		Difference: Hodges-Lehmann	-0.3258		Difference: Hodges-Lehmann	0.03752
0.665434	1.72643	0.824825	0.40482	3.14182	3.79348
1.21534	0.846269	1.34793	0.621983	2.75263	0.5
1.03945	0.603801	2.76223	2.30119	1.10286	0.389732
1.7406	1.17694	0.868182	3.21117	1.02592	0.357407
1.20076	0.858297	0.387481	0.563231	1.61167	2.88329
1.20995	1.57917	2.84773	0.152123	1.22836	0.708729
1.24155	1.21488	2.99701	4.02608	1.66555	0.914066
1.33607	1.19905	0.594277	0.289792	1.69523	0.988487
0.694854	5.76456	0.561346	0.184438	0.801556	4.46693
1.50915	0.72394	1.90829	0.641077	1.43796	0.320941
1.13654	0.962536	1.4869	1.01186	2.36496	1.13993
0.346298	2.62332	2.90388	0.1104	2.07131	0.726898
0.275164	1.84103	0.739431	1.40684	0.660293	0.499029
0.996393	1.09574	0.452267	0.563256	0.975195	2.61083
1.85556	1.3797	1.0492	0.252018	1.60745	2.10336
0.960321	0.37156	0.641904	1.05008	2.81984	1.57625
0.707386	1.79785	0.59943	0.85762	1.62209	1.57769
0.26117	0.648593	0.4792	0.560731	0.40707	2.07403
5.35507	0.749546	1.56967	0.418996	1.76667	0.727005
0.974708	0.843594	1.06747	1.06464	1.79515	3.24242
2.0484	0.912925	1.14064	0.997033	0.695431	3.00707
3.85288	2.12281	1.1129	2.41471	0.337313	0.750365
2.75592	1.73826	0.891012	1.22626	0.673036	0.795409
2.22253	1.4888	2.63682	0.943784	0.822907	0.525886
1.79484	2.1746	0.884106	2.41471	0.879537	0.698054
1.67445	0.317994	0.893769	0.943784	1.6745	1.64497
1.05221	1.5158	2.98918	0.38245	1.56276	2.02695
0.800554	0.821792	2.01667	0.473269	1.81023	2.96959
1.54866	0.841035	2.25479	1.30678	1.33546	2.99152
0.780776	1.204	1.4861	0.203097	0.54011	0.805447
1.72752	0.763859	2.66571	0.703704	1.15777	1.65118
0.418627	1.37858	0.660596	0.834507	1.40137	0.20478
1.12126	0.915281	0.550357	0.107293	1.63787	2.23114
1.33204	2.66537	0.673156	2.93868	1.50337	3.37176
1.86421	2.97513	2.02393	0.109748	3.90063	1.22
2.06939	0.446374	3.31919	3.50204	1.89896	1.21951
0.989804	2.77313	1.4412	0.329596	0.315644	0.508383
1.46769	1.4854	0.444101	0.756043	0.762483	1.12997
0.91791	1.82708	2.15073	3.80732	0.501253	0.657956
1.07873	2.49496	0.580443	0.470109	1.05292	2.55821
2.26407	1.31472	1.66638	0.380211	0.630952	1.39548
0.811366	1.36676	1.73298	0.223204	0.506715	0.32336
0.96323	0.681566	0.659768	2.3361	2.4618	1.64621
0.712826	1.15809	0.635674	0.88628	1.41031	1.10664
1.69764	0.740527	1.42693	0.317368	3.01251	1.40535
1.89952	0.376221	1.61856	4.47922	0.552381	2.06223
	0.237743	2.26171	0.229978	1.03629	4.91959
	1.10786	1.57184		2.1106	1.40436
	0.238869	1.73281		2.34655
		3.64642		4.24152
		1.70734		1.53656
		0.337123		0.284579
		0.422118		0.921986
				0.58373

## Sheet: 2D
S1 Fiber U2OS EXO1 D173A OE cis
U2OS EV -S1	U2OS EV +S1	U2OS EXO1 OE -S1	U2OS EXO1 OE +S1	U2OS D173A OE -S1	U2OS D173A OE +S1		Table Analyzed	S1 Fiber U2OS EXO1 D173A OE cis		Table Analyzed	S1 Fiber U2OS EXO1 D173A OE cis		Table Analyzed	S1 Fiber U2OS EXO1 D173A OE cis
1.85084	2.34223	0.846557	1.32613	1.29566	1.35017
1.44694	0.736069	2.00122	1.79077	2.25954	1.65556		Column B	U2OS EV +S1		Column D	U2OS EXO1 OE +S1		Column F	U2OS D173A OE +S1
1.809	0.567688	2.18204	0.550173	1.17313	1.97748		vs.	vs.		vs.	vs.		vs.	vs.
1.17778	0.879888	1.13297	0.738901	0.342412	0.199239		Column A	U2OS EV -S1		Column C	U2OS EXO1 OE -S1		Column E	U2OS D173A OE -S1
1.38564	1.4017	0.679327	0.580906	2.00463	1.00112
0.986486	0.442334	1.90724	1.46211	3.27202	0.487009		Mann Whitney test			Mann Whitney test			Mann Whitney test
1.38944	1.54502	1.8879	1.90516	2.15399	1.66907		P value	0.3249		P value	0.0314		P value	0.5829
0.266572	2.9251	0.859877	0.650794	1.22197	0.224404		Exact or approximate P value?	Exact		Exact or approximate P value?	Exact		Exact or approximate P value?	Exact
1.10915	0.825651	0.622052	2.40559	1.14311	1.78541		P value summary	ns		P value summary	*		P value summary	ns
1.05322	4.39862	0.913659	0.695719	1.66074	1.01563		Significantly different (P < 0.05)?	No		Significantly different (P < 0.05)?	Yes		Significantly different (P < 0.05)?	No
0.980916	1.64989	0.899432	1.05207	1.31347	1.60591		One- or two-tailed P value?	Two-tailed		One- or two-tailed P value?	Two-tailed		One- or two-tailed P value?	Two-tailed
0.396057	0.79524	1.94602	1.7218	1.26234	1.53742		Sum of ranks in column A,B	4435 , 3950		Sum of ranks in column C,D	4889 , 3757		Sum of ranks in column E,F	4648 , 4668
0.889758	0.682041	0.735818	0.195216	1.06852	3.29011		Mann-Whitney U	1870		Mann-Whitney U	1677		Mann-Whitney U	2183
1.46523	1.97636	2.43237	1.05892	1.12985	1.9406
0.43708	0.990694	0.401339	0.4703	1.27682	7.13262		Difference between medians			Difference between medians			Difference between medians
1.5534	1.20449	2.35698	5.86271	0.929961	0.758303		Median of column A	1.218, n=65		Median of column C	1.220, n=67		Median of column E	1.242, n=66
0.64058	2.43367	4.55058	1.04428	0.957861	1.35802		Median of column B	1.159, n=64		Median of column D	0.9360, n=64		Median of column F	1.254, n=70
2.75612	1.87376	1.56946	0.663473	2.37014	0.703775		Difference: Actual	-0.05898		Difference: Actual	-0.284		Difference: Actual	0.0119
0.612338	0.962371	0.24188	0.58489	1.37742	1.76481		Difference: Hodges-Lehmann	-0.1184		Difference: Hodges-Lehmann	-0.2581		Difference: Hodges-Lehmann	-0.0649
3.98556	0.597426	0.925072	0.538915	1.2633	0.873336
3.4407	1.12135	0.355082	2.70927	0.615702	4.96891
0.888006	1.19725	2.2919	0.218889	2.52246	1.32646
3.10022	0.894773	1.51983	0.916314	0.87426	1.67485
3.01597	2.55525	0.498921	2.84062	1.10575	2.2158
0.742376	0.714286	0.698238	1.96108	4.0531	1
0.940806	1.37756	2.68496	0.825942	2.11142	2.29808
0.97683	1.00882	4.27332	1.07004	1.79969	1.5365
0.778659	1.21636	1.82335	2.3524	0.386228	1.13618
3.95624	1.20794	1.7643	0.998746	1.47444	1.1172
1.05516	0.496304	1.47885	0.798742	2.67168	1.36154
1.46592	1.73706	3.44393	0.606944	0.487026	0.481944
2.13984	1.63622	0.826858	0.641745	4.04035	2.00932
0.313016	1.78206	1.52456	1.56256	1.61838	0.848407
0.7413	2.29086	0.979713	1.62488	0.521552	1.11316
1.23972	0.411515	0.977941	0.666301	1.37667	1.61659
1.18816	2.87416	1.00307	3.49294	2.30813	1.64073
2.18223	0.415759	2.30407	1.55648	0.346933	1.2619
1.21827	2.88669	3.5281	0.379428	2.70709	2.0593
1.03478	1.66154	1.35427	0.51944	0.847305	1.35068
1.61688	1.39362	0.532039	0.402724	1.39177	2.38249
2.92941	0.782062	0.801911	1.79329	1.08635	2.28107
2.85025	0.449974	0.629683	0.206619	0.805521	0.565625
2.56159	2.44635	0.44677	0.722172	1.29198	0.273692
1.31019	0.624124	0.624621	0.955656	0.849587	1.30459
1.39213	1.42677	1.07407	0.965744	1.18485	0.626518
0.252457	0.624969	1.09536	0.498824	0.595588	0.239806
2.06728	0.353352	0.547184	0.562002	1.43912	1.88591
2.80777	0.461716	1.29793	1.18999	1.5509	1.05031
0.674208	1.59486	2.11944	1.34318	1.27434	0.946674
1.68424	1.3584	2.54752	3.78799	1.77365	1.38988
1.20843	1.02662	3.25304	1.946	1.61538	1.32097
0.628297	3.0976	0.398753	0.467842	1.20398	0.538954
0.837014	0.696059	1.22	0.727184	1.06649	0.451754
1.04441	0.578004	1.26621	1.1391	1.64086	0.954631
2.67652	2.47536	1.4936	0.379202	1.73356	0.625164
5.57008	0.553398	0.504481	0.725549	0.558773	0.540749
0.966172	1.09909	0.773022	2.0634	3.8833	0.629289
0.682236	0.838009	1.42416	0.644894	0.592646	1.44868
1.45934	0.574627	2.9826	1.12146	1.1994	0.557756
0.639551	1.39374	5.85019	1.38919	1.21879	0.474185
2.23026	3.45489	1.12712	1.01656	0.669759	0.388463
0.747253	0.289603	1.84337	0.836893	0.628603	0.768916
0.685973	1.87242	1.94942	0.269958	0.891947	0.766373
1.42421	0.936012	0.296964	0.636042	0.875405	1.09604
1.91062		0.732383		0.553497	0.811052
		1.05728		0.748571	1.2462
		2.02432			0.830872
					2.51456
					1.9235
					3.37733

## Sheet: Figure 3D
SIRF HeLa EV EXO1 D173A -+ 0.4mM HU
EV -HU	EXO1OE -HU	D173AOE -HU	EV +HU	EXO1OE +HU	D173AOE +HU		Table Analyzed	SIRF HeLa EV EXO1 D173A -+ 0.4mM HU		Table Analyzed	SIRF HeLa EV EXO1 D173A -+ 0.4mM HU		Table Analyzed	SIRF HeLa EV EXO1 D173A -+ 0.4mM HU		Table Analyzed	SIRF HeLa EV EXO1 D173A -+ 0.4mM HU		Table Analyzed	SIRF HeLa EV EXO1 D173A -+ 0.4mM HU		Table Analyzed	SIRF HeLa EV EXO1 D173A -+ 0.4mM HU
0	0.0531476	0	0	2.62004	0.0414224
0	0	0	0	0.357278	0.0828449		Column B	EXO1 OE -HU		Column C	D173A OE -HU		Column C	D173A OE -HU		Column E	EXO1 OE +HU		Column F	D173A OE +HU		Column F	D173A OE +HU
0	0	0	0	0	0		vs.	vs.		vs.	vs.		vs.	vs.		vs.	vs.		vs.	vs.		vs.	vs.
0	0	0	0.298165	0.119093	0.0828449		Column A	EV siQ -HU		Column B	EXO1 OE -HU		Column A	EV siQ -HU		Column D	EV siQ +HU		Column E	EXO1 OE +HU		Column D	EV siQ +HU
0	0	0	0	2.50095	0
0	0	0	0	1.31002	0.0828449		Unpaired t test			Unpaired t test			Unpaired t test			Unpaired t test			Unpaired t test			Unpaired t test
0.119334	0	0	0.298165	0.476371	0		P value	0.7249		P value	0.0556		P value	0.1439		P value	<0.0001		P value	<0.0001		P value	0.5622
0	0	0	0	0.238185	0		P value summary	ns		P value summary	ns		P value summary	ns		P value summary	****		P value summary	****		P value summary	ns
0	0.106295	0.133022	0	1.42911	0.0414224		Significantly different (P < 0.05)?	No		Significantly different (P < 0.05)?	No		Significantly different (P < 0.05)?	No		Significantly different (P < 0.05)?	Yes		Significantly different (P < 0.05)?	Yes		Significantly different (P < 0.05)?	No
0	0	0.0665111	0.59633	3.2155	0		One- or two-tailed P value?	Two-tailed		One- or two-tailed P value?	Two-tailed		One- or two-tailed P value?	Two-tailed		One- or two-tailed P value?	Two-tailed		One- or two-tailed P value?	Two-tailed		One- or two-tailed P value?	Two-tailed
0	0	0	0	0.714556	0		t, df	t=0.3523, df=257		t, df	t=1.923, df=257		t, df	t=1.466, df=256		t, df	t=5.900, df=230		t, df	t=6.179, df=232		t, df	t=0.5805, df=224
0.119334	0.0531476	0.0665111	0.59633	0.476371	0
0	0	0	0	0.238185	0.16569		How large is the effect?			How large is the effect?			How large is the effect?			How large is the effect?			How large is the effect?			How large is the effect?
0	0.0531476	0	0	0	0		Mean of column A	0.02868		Mean of column B	0.02616		Mean of column A	0.02868		Mean of column D	0.07987		Mean of column E	0.4913		Mean of column D	0.07987
0	0	0	0	0.238185	0		Mean of column B	0.02616		Mean of column C	0.0397		Mean of column C	0.0397		Mean of column E	0.4913		Mean of column F	0.0694		Mean of column F	0.0694
0	0	0	0	0.357278	0		Difference between means (B - A) ± SEM	-0.002512 ± 0.007132		Difference between means (C - B) ± SEM	0.01354 ± 0.007039		Difference between means (C - A) ± SEM	0.01102 ± 0.007519		Difference between means (E - D) ± SEM	0.4114 ± 0.06973		Difference between means (F - E) ± SEM	-0.4219 ± 0.06827		Difference between means (F - D) ± SEM	-0.01046 ± 0.01803
0	0.0531476	0.199533	0	0.238185	0		95% confidence interval	-0.01656 to 0.01153		95% confidence interval	-0.0003253 to 0.02740		95% confidence interval	-0.003784 to 0.02583		95% confidence interval	0.2740 to 0.5488		95% confidence interval	-0.5564 to -0.2874		95% confidence interval	-0.04599 to 0.02506
0.119334	0.106295	0	0	0.476371	0.0414224		R squared (eta squared)	0.0004826		R squared (eta squared)	0.01419		R squared (eta squared)	0.008325		R squared (eta squared)	0.1315		R squared (eta squared)	0.1413		R squared (eta squared)	0.001502
0	0	0.133022	0.59633	0.119093	0
0	0	0	0	0.119093	0		F test to compare variances			F test to compare variances			F test to compare variances			F test to compare variances			F test to compare variances			F test to compare variances
0	0.106295	0	0	0	0		F, DFn, Dfd	1.306, 128, 129		F, DFn, Dfd	1.246, 128, 129		F, DFn, Dfd	1.048, 128, 128		F, DFn, Dfd	20.33, 119, 111		F, DFn, Dfd	46.26, 119, 113		F, DFn, Dfd	2.275, 111, 113
0	0	0	0	0.119093	0		P value	0.1311		P value	0.2133		P value	0.7905		P value	<0.0001		P value	<0.0001		P value	<0.0001
0	0	0	0.59633	0.119093	0		P value summary	ns		P value summary	ns		P value summary	ns		P value summary	****		P value summary	****		P value summary	****
0	0	0	0	0.595463	0		Significantly different (P < 0.05)?	No		Significantly different (P < 0.05)?	No		Significantly different (P < 0.05)?	No		Significantly different (P < 0.05)?	Yes		Significantly different (P < 0.05)?	Yes		Significantly different (P < 0.05)?	Yes
0	0.0531476	0	0	0.119093	0
0	0	0.0665111	0.298165	0.357278	0		Data analyzed			Data analyzed			Data analyzed			Data analyzed			Data analyzed			Data analyzed
0	0.0531476	0	0	0.119093	0.0414224		Sample size, column A	129		Sample size, column B	130		Sample size, column A	129		Sample size, column D	112		Sample size, column E	120		Sample size, column D	112
0.358002	0.0531476	0.0665111	0	0.357278	0		Sample size, column B	130		Sample size, column C	129		Sample size, column C	129		Sample size, column E	120		Sample size, column F	114		Sample size, column F	114
0	0	0	0	0.238185	0.0414224
0.119334	0.0531476	0	0	0.119093	0
0	0	0	0	0.119093	0
0	0	0	0	0.595463	0.0414224
0	0	0.0665111	0	1.6673	0.0414224
0.119334	0.0531476	0.133022	0.298165	0.476371	0.0414224
0	0	0.133022	0	0.238185	0.0414224
0	0	0.0665111	0	2.85822	0
0	0	0	0	0.476371	0.0414224
0	0	0.199533	0	0.238185	0.0828449
0	0	0	0.298165	0.952741	0
0	0	0.199533	0	0	0
0	0.106295	0.133022	0	0.119093	0
0	0	0.0665111	0.298165	0.833648	0
0	0	0	0.59633	0.119093	0.16569
0.119334	0.0531476	0.133022	0	0	0
0.119334	0.0531476	0	0	0.119093	0.124267
0	0.159443	0.0665111	0.298165	0.238185	0.0414224
0.119334	0	0.0665111	0	0.119093	0.0828449
0	0	0.0665111	0.298165	0	0.0414224
0	0.0531476	0	0	0	0.124267
0	0	0.0665111	0	0.119093	0.0828449
0.119334	0.106295	0.0665111	0	0	0.0414224
0	0	0	0	0.119093	0
0	0	0	0.298165	0.119093	0.0414224
0.238668	0	0	0	0.357278	0.16569
0	0	0.0665111	0	0.595463	0.0828449
0	0	0.0665111	0.298165	0	0
0	0	0	0	2.73913	0.0828449
0.119334	0	0.199533	0	0.357278	0
0	0	0	0	1.42911	0
0	0	0	0	0.952741	0.0828449
0	0	0	0	0.476371	0
0	0	0	0	0	0.0414224
0.119334	0	0	0	0.357278	0.0828449
0	0	0	0	1.42911	0
0	0.0531476	0	0	0.595463	0
0.119334	0	0	0	0.833648	0
0	0.0531476	0.0665111	0.298165	0.476371	0.0414224
0	0	0	0.298165	2.62004	0.0414224
0.119334	0	0	0	0.833648	0.0828449
0	0	0.0665111	0	0.238185	0
0	0	0	0	1.90548	0.0828449
0	0	0	0	0.119093	0.0414224
0	0	0.133022	0	0.595463	0
0.119334	0.0531476	0	0	0	0.124267
0	0.0531476	0.133022	0	1.6673	0
0	0	0.0665111	0	0.595463	0
0	0	0	0	0.833648	0
0	0	0	0	0	0.0414224
0	0.0531476	0	0.298165	0.238185	0.0828449
0	0	0	0	1.5482	0
0	0	0.133022	0	0	0
0	0	0.0665111	0	0	0.124267
0.119334	0	0.0665111	0	0.238185	0.207112
0	0.106295	0	0	1.07183	0.0414224
0	0	0	0	2.85822	0.16569
0	0	0	0	0.119093	0.0828449
0	0	0	0	2.14367	0.372802
0.119334	0.0531476	0.266044	0	0	0.579914
0	0	0	0	0.238185	0.331379
0	0	0.199533	0	0.238185	0.124267
0	0	0	0	0	0.124267
0.238668	0.0531476	0.0665111	0	0	0.372802
0	0	0	0.298165	0.119093	0.414224
0	0	0	0	0.119093	0.0414224
0.119334	0	0	0.298165	0.119093	0.331379
0	0.0531476	0	0	0	0.0828449
0	0.0531476	0	0	0.238185	0.0414224
0	0	0.0665111	0	0.357278	0.0828449
0	0	0	0	0.357278	0.497069
0	0.106295	0	0	0	0.0828449
0	0	0	0	0.238185	0.16569
0	0	0.0665111	0	0	0.0414224
0.119334	0.0531476	0.0665111	0.298165	0.238185	0
0	0	0	0.298165	0.119093	0.0828449
0	0.106295	0.199533	0.298165	0	0.248535
0	0.0531476	0.0665111	0	0.238185	0.0414224
0	0.21259	0	0.298165	0	0
0	0.372033	0.0665111	0	0.238185	0
0	0	0	0	0	0.0828449
0	0	0.133022	0	0.238185	0
0	0.106295	0	0.298165	0	0.0828449
0	0	0	0	0	0
0	0	0.0665111		0	0.16569
0.119334	0	0.133022		0	0.16569
0	0	0		0
0.119334	0	0.0665111		0
0	0	0.0665111		0
0	0	0		0.119093
0.119334	0.0531476	0		0.357278
0	0	0.0665111		0.238185
0	0.0531476	0
0.119334	0	0
0	0.0531476	0
0	0.265738	0
0	0	0
0.119334	0.0531476	0.0665111
0.119334	0	0
0	0	0.0665111
0	0	0.133022
	0

## Sheet: 3E
SIRF U2OS EV EXO1 D173A OE HU
EV	EXO1OE	D173AOE		Table Analyzed	SIRF U2OS EV EXO1 D173A OE HU		Table Analyzed	SIRF U2OS EV EXO1 D173A OE HU		Table Analyzed	SIRF U2OS EV EXO1 D173A OE HU
0.233307	2.30239	0.0373614
0.443282	4.93369	0.242849		Column B	EXO1OE		Column C	D173AOE		Column C	D173AOE
1.28319	0.119605	0.0747227		vs.	vs.		vs.	vs.		vs.	vs.
0.209976	0.328912	0.0747227		Column A	EV		Column A	EV		Column B	EXO1OE
1.35318	0.149506	0.056042
0.326629	1.91367	0.0186807		Unpaired t test			Unpaired t test			Unpaired t test
0.326629	0.209308	0.373614		P value	<0.0001		P value	0.5547		P value	<0.0001
0.163315	0.0598023	0.467017		P value summary	****		P value summary	ns		P value summary	****
0.186645	2.93031	0.298891		Significantly different (P < 0.05)?	Yes		Significantly different (P < 0.05)?	No		Significantly different (P < 0.05)?	Yes
0.116653	0.149506	0.0373614		One- or two-tailed P value?	Two-tailed		One- or two-tailed P value?	Two-tailed		One- or two-tailed P value?	Two-tailed
0.116653	2.06318	0.242849		t, df	t=6.945, df=223		t, df	t=0.5917, df=206		t, df	t=7.399, df=217
0.116653	0.328912	0.0373614
0.069992	2.33229	0.242849		How big is the difference?			How big is the difference?			How big is the difference?
0.116653	2.6313	0.205487		Mean of column A	0.2174		Mean of column A	0.2174		Mean of column B	0.823
0.0933226	1.85387	0.0373614		Mean of column B	0.823		Mean of column C	0.194		Mean of column C	0.194
0.209976	0.179407	0.467017		Difference between means (B - A) ± SEM	0.6057 ± 0.08721		Difference between means (C - A) ± SEM	-0.02337 ± 0.03949		Difference between means (C - B) ± SEM	-0.6290 ± 0.08502
0.116653	2.18278	0.0186807		95% confidence interval	0.4338 to 0.7775		95% confidence interval	-0.1012 to 0.05449		95% confidence interval	-0.7966 to -0.4615
0.139984	0.26911	0.130765		R squared (eta squared)	0.1778		R squared (eta squared)	0.001697		R squared (eta squared)	0.2014
0.186645	1.91367	0.392294
0.069992	1.94357	0.130765		F test to compare variances			F test to compare variances			F test to compare variances
1.56315	0.0299011	0.0747227		F, DFn, Dfd	5.599, 117, 106		F, DFn, Dfd	3.636, 106, 100		F, DFn, Dfd	20.36, 117, 100
0.069992	0.0598023	0.0373614		P value	<0.0001		P value	<0.0001		P value	<0.0001
0.0466613	2.12298	0.0186807		P value summary	****		P value summary	****		P value summary	****
0.069992	0.358814	0.205487		Significantly different (P < 0.05)?	Yes		Significantly different (P < 0.05)?	Yes		Significantly different (P < 0.05)?	Yes
0.326629	0.0299011	0
0.0466613	0.0299011	0.298891		Data analyzed			Data analyzed			Data analyzed
0.0466613	2.00338	0.0186807		Sample size, column A	107		Sample size, column A	107		Sample size, column B	118
0.116653	2.00338	0.0747227		Sample size, column B	118		Sample size, column C	101		Sample size, column C	101
0.186645	0.119605	0.392294
0.793242	1.97347	0.261529
0.419952	1.49506	0.149445
0.0466613	0.0897034	0.0747227
0.0466613	1.37545	0.373614
0.0466613	1.91367	0.317572
0.0933226	0.299011	0.298891
0.069992	1.34555	0.0186807
0.0233307	1.22595	0.336252
0.0466613	0.0598023	0.0186807
0.0933226	0.299011	0.0373614
0.186645	0.926935	0.0186807
0.0466613	0.0299011	0.168126
0.0233307	2.12298	0.0186807
0.186645	0.0299011	0
0	0.0897034	0.112084
0	0.209308	0.168126
0.326629	0.119605	0.261529
0.0233307	2.12298	0.205487
0.069992	0.0897034	0.0373614
0.0466613	1.67446	0.224168
0.0933226	1.49506	0.429656
0.653258	0.0598023	0.242849
0.0233307	1.22595	0.410975
0.209976	0	0.523059
0.0466613	0.807331	0
0.069992	1.79407	0.616462
0.396621	1.52496	0.298891
0.163315	0.747528	0.298891
0.629928	0.119605	0.672504
1.49316	0.747528	0.261529
0.116653	0.179407	0.616462
2.2864	1.85387	0.0373614
0.209976	1.28575	0.410975
0.139984	0.0897034	0.504378
0.139984	0.149506	0.523059
0.116653	0.926935	0.354933
0.069992	0.956836	0.0186807
0.139984	0.657825	0.467017
0.116653	1.04654	0.354933
0.116653	1.49506	0.429656
0.163315	1.43525	0.765908
0.069992	0.837232	0.317572
0.0466613	0	0.747227
0.116653	0.926935	0
0.139984	0.239209	0.0934034
0.0933226	1.10634	0.0186807
0.069992	0.717627	0.28021
0.069992	0.149506	0
0.0466613	1.04654	0.0373614
0.443282	0.956836	0.0747227
0	0.119605	0.112084
0.139984	0.179407	0.056042
0.279968	0.837232	0.0373614
0.069992	0.0299011	0.0747227
0.116653	0.0897034	0.0747227
0.863234	0.209308	0
0.233307	0.0598023	0.056042
0.139984	0.956836	0.149445
0.069992	1.10634	0.0373614
0.34996	0.687726	0.0934034
0.069992	0.747528	0.168126
0.0933226	0.478418	0.056042
0.0933226	0.26911	0.186807
0.0233307	0.209308	0.056042
0.0233307	1.13624	0.149445
0.443282	0.0299011	0.130765
0	0.0299011	0.0747227
0	0.149506	0.0373614
0	0.926935	0.056042
0.0233307	0.299011	0.168126
0.37329	0.986737	0.149445
0.0233307	0.239209	0.056042
0.0466613	0.0598023
0.0233307	0.209308
0.0466613	1.67446
0.0233307	0.53822
0.186645	0.986737
0.069992	1.16614
	0.627924
	0.388715
	0.598023
	0.119605
	0.926935
	0.0598023
	0.0897034
	0.0299011
	0.0299011
	1.34555
	0.867133

[truncated: 41 more sheets: Figure 4D, 4E, 4F, 4G, Figure 5A, 5B, 5F, 5G, 5H, 5I, Figure 6A, 6B, 6C, 6D, 6E, 6F, Figure 7A, 7B, 7C, Supp. Figure S1A …]
